# Supplementary material for: Validating Methylated HOXA9 in Bronchial Lavage as a Diagnostic Tool in Patients Suspected of Lung Cancer
Source: Cancers (Basel). 2021 Aug 22;13(16):4223. doi: 10.3390/cancers13164223 (PMC8393370; doi:10.3390/cancers13164223)
Supplement: Supplementary file 1 [file cancers-13-04223-s001.zip]

Archive with 1 entries (1 files):
- cancers-1306831-supplementary.pdf
